# Supplementary material for: Novel immunotargets in multiple myeloma: biological relevance and therapeutic potential
Source: Biomark Res. 2025 Jul 1;13:92. doi: 10.1186/s40364-025-00799-7 (PMC12220814; doi:10.1186/s40364-025-00799-7)
Supplement: Supplementary file 1 — Supplementary Material 1. [file 40364_2025_799_MOESM1_ESM.xlsx]

## Sheet: Table S1
Table S1: Multiple Myeloma Immunotargets Identified in Recent Surfaceomics Studies Clustered by Novelty Tiers
Gene ID	Aliases	Tumor overexpression compared to normal cells	Specific expression in lymphoid tissuesb	Soluble form/ shedding	Protein detected in bloodb	Anderson et al., 2022 hit category (ref. 9):	Di Meo et al., 2023 hit category (ref. 11):	Ferguson et al., 2022 hit category (ref. 10):	Yao et al., 2023 hit category (ref. 12):	Novelty tier	Clinical trial phase in MM with Clinical Trial ID	Clinical trials in other malignancies
CD38	ADPRC1	yes	no	soluble form	yes	top	another	another	top	1c	FDA	yes
											NCT03271632d;
											NCT00574288d
GPRC5D	n/a	yes	no	n/a	no	n/a	another	another	top	1c	FDA	no
											NCT05509530d;
											NCT05016778d;
											NCT04555551d
SLAMF7	CS1, CD319	no	yes	shedding	yes	top	another	top	top	1c	FDA	no
											NCT04541368d;
											NCT04499339d;
											NCT01084252d
TNFRSF17	BCMA, CD269	yes	yes	shedding	yes (shedding)	top	top	top	top	1c	FDA	yes
											NCT05509530d;
											NCT05430945d;
											NCT04194931d;
											NCT04541368d;
											NCT04447573d;
											NCT04182581d;
											NCT02658929d
CD19	B4, CVID3	yes	yes	n/a	no	another	n/a	another	top	2c	phase I, II	yes
											NCT04194931d;
											NCT04182581d; NCT04714827d
CD28	Tp44	yes	yes	shedding	yes	another	another	top	n/a	2c	phase I, II	no
											NCT01426828d; NCT03457142d; NCT00881920d
CD74	CLIP, p33	yes	no	shedding, soluble form	yes	n/a	another	another	n/a	2	phase I, I/II	yes
											NCT00421525; NCT01101594
CXCR4	CD184, LAP3, FB22	yes	no	n/a	no	n/a	another	another	n/a	2	phase I, I/II	yes
											NCT01359657d; NCT01010880d
FCRL5	CD307, FcRH5, IRTA2	yes	yes	shedding	yes	top	n/a	another	top	2c	phase I/II	no
											NCT01432353; NCT06196255;
											NCT04557150
MS4A1	CD20, Bp35	yes	yes	no	no	another	another	another	top	2	phase I, I/II, II	yes
											NCT00003554;
											NCT00477815
NCAM1	CD56, NCAM	yes	no	n/a	yes	another	another	another	n/a	2	phase I, I/II	yes
											NCT00346255; NCT00991562; NCT03271632
SDC1	CD138, SYND1	yes	no	shedding	yes	another	another	another	top	2	phase I, I/II	yes
											NCT03271632; NCT01886976; NCT03196414c;
											NCT01031630
TNFRSF13B	BAFF-R, CD267, TACI	yes	no	n/a	yes	another	another	top	top	2	phase I, I/II	yes (BAFF-R)
											NCT03287804; NCT04657861c
CD40	Bp50, TNFRSF5, p50	yes	yes	soluble form	yes	n/a	another	another	top	3	phase I	yes
											NCT00664898; NCT00231166; NCT00079716; NCT00525447
CD70	TNFSF7, CD27L	yes	yes	n/a	yes	another	another	another	n/a	3c	phase I	yes
											NCT04662294
HSPA5	GRP78	no	no	soluble form	yes	another	another	another	n/a	3	phase I	yes
											NCT01727778
ICAM1	CD54, BB2	no	no	n/a	yes	another	another	another	n/a	3	phase I	yes
											NCT01025206
CCR1	CD191, CKR-1	yes	no	n/a	no	another	top	top	n/a	4	n/a	no
CCR10	GPR2	no	no	n/a	no	another	another	top	another	4	n/a	no
CD48	SLAMF2, BLAST-1, BCM1	yes	yes	shedding	yes	another	another	top	another	4	n/a	no
DPP4	CD26	yes	no	shedding, soluble form	yes	another	n/a	another	n/a	4	n/a	no
EDNRB	ETB, ABCDS	yes	no	n/a	no	n/a	n/a	another	top	4	n/a	yes
ITGB7	n/a	yes	yes	n/a	yes	another	another	top	n/a	4	n/a	no
LILRB4	ILT3, CD85K, LIR5	no	yes	n/a	yes	n/a	top	top	n/a	4a	n/a	yes
LY9	CD229, SLAMF3	yes	yes	soluble form	yes	n/a	another	top	n/a	4	n/a	no
SEMA4A	CORD10, RP35	yes	no	n/a	yes	top	top	top	n/a	4	n/a	no
SLC3A2	CD98hc	no	no	n/a	yes	another	another	another	n/a	4	n/a	yes (CD98)
TNFRSF13C	BAFF-R, CD268, prolixin	no	yes	shedding	yes	another	n/a	another	top	4	n/a	yes (BAFF-R)
BTLA	CD272	yes	yes	shedding	no	top	n/a	another	n/a	5a	n/a	yes
CADM1	BL2, SYNCAM, IGSF4	yes	no	soluble form	yes	another	another	another	top	5	n/a	no
CAV1	BSCL3, VIP21	no	no	n/a	no	another	another	another	top	5	n/a	no
CD79A	IGA, MB1	no	yes	n/a	no	n/a	n/a	another	top	5	n/a	yes
CD79B	IGB, B29	no	yes	n/a	yes	n/a	n/a	another	top	5	n/a	yes
DERL3	derlin-3, LLN2	yes	no	n/a	no	another	n/a	top	another	5	n/a	no
DPEP1	MBD1, RDP	yes	no	n/a	yes	n/a	n/a	another	top	5	n/a	no
FCRL2	CD307b, SPAP1, FCRH2	yes	yes/no	n/a	yes	top	another	another	top	5	n/a	no
FCRL3	SPAP2, CD307c, MAIA	n/a	yes	n/a	yes	n/a	top	another	n/a	5	n/a	no
GPR160	GPCR1	no	no	n/a	no	n/a	n/a	another	top	5	n/a	no
IL12RB1	CD212, IMD30	n/a	yes	n/a	yes	n/a	top	another	n/a	5	n/a	no
IL5RA	CD125, IL5R	yes	no	n/a	yes	n/a	n/a	another	top	5	n/a	no
ITGA8	n/a	yes	no	n/a	yes	n/a	another	another	top	5	n/a	no
KCNA3	HGK5, PCN3	no	no	n/a	no	another	another	top	n/a	5	n/a	no
KCNN3	SK3, SKCA3	yes	no	n/a	no	n/a	n/a	another	top	5	n/a	no
LAX1	LAX	no	yes	n/a	no	another	top	top	another	5	n/a	no
LRRC8D	HsLRRC8D	n/a	no	n/a	no	n/a	top	another	n/a	5	n/a	no
LSAMP	IGLON3, LAMP	yes	no	n/a	yes	n/a	n/a	another	top	5	n/a	no
LSR	ILDR3, LISCH7	no	no	n/a	yes	n/a	another	another	top	5	n/a	no
MILR1	Allergin-1, MCA32	no	no	n/a	yes	another	another	another	top	5	n/a	no
PARM1	Cipar1, WSC4	no	no	n/a	no	another	n/a	n/a	another	5	n/a	no
PERP	THW, KCP1	no	no	n/a	no	n/a	n/a	another	top	5	n/a	no
PLPP5	DPPL1, HTPAP	no	no	n/a	no	n/a	n/a	another	top	5	n/a	no
SELPLG	CD162, PSGL-1	yes	no	n/a	yes	another	another	another	n/a	5	n/a	no
SIGLEC5	CD170, CD33L2	no	no	shedding	yes	top	n/a	another	n/a	5	n/a	no
SLC38A5	SN2, JM24, SNAT5	no	no	n/a	no	another	another	top	n/a	5	n/a	yes
TNFRSF8	CD30, Ki-1	yes	yes	shedding	yes	top	another	another	n/a	5	n/a	yes
TXNDC11	EFP1	no	no	n/a	no	n/a	another	top	another	5	n/a	no
aIn clinical trials for another condition.
bData obtained from Human Protein Atlas, retrieved on October 17, 2024.
cCurrently in active clinical trial(s).
dSelected recent studies
n/a	not aplicable

## Sheet: Legend
Cut-offs for hit category: top, another, n/a in screening studies
Study: Yao et al, 2023
· top: supplement table 2
· another: in the article or supplements
· n/a: not mentioned in the study
Study: Ferguson et al, 2022
· top: supplement MOESM4, score 19-15
· another: in the article or supplements
· n/a: not mentioned in the study
Study: Anderson et al, 2022
· top: table 1 in the article
· another: in the article or supplements
· n/a: not mentioned in the study
Study: Di Meo et al, 2023
· top: top 11 hits in the article
· another: in the article or supplements
· n/a: not mentioned in the study
Novelty tier	description:							key features:
1	Clinically approved immunotargets: Targets under this category have completed the entire clinical trial process and have been approved by regulatory authorities for use as therapeutic products. They are available on the market and are prescribed by healthcare professionals.							FDA/EMA approved, commercially available, post-market surveillance data.
2	Later-stage clinical trial immunotargets (phase II, III): These immunotargets are in the advanced stages of clinical testing, already entered Phase II or higher. They have shown initial efficacy and safety in humans and are being further evaluated for a specific indication.							Undergoing Phase II or Phase III trials, not yet approved, evidence of safety and efficacy in a larger patient population.
3	Early clinical development immunotargets (phase I): Targets in this category are in the initial phase of clinical evaluation. They are being tested in Phase I trials to assess safety, tolerability, pharmacokinetics, and pharmacodynamics in a small group of subjects or patients.							Undergoing Phase I trials, initial human testing, focus on safety and dosage determination.
4	Preclinical development immunotargets: These targets have been validated both in vitro (in the lab using cells or tissues) and in vivo (in living organisms) but have not yet entered clinical trials. They have shown potential in preclinical models and are in the proof-of-concept stage.							Validated in vitro and in vivo, no human trials yet, proof-of-concept established, moving towards IND (Investigational New Drug) application.
5	Unvalidated screening immunotargets: Targets that have been identified through various target identification and screening techniques but have not yet been validated by experimental data. They are the earliest in the discovery process and require further research to determine their potential as therapeutic targets.							Identified via screening, no validation data, hypothetical therapeutic potential, requiring target validation studies.
